# Supplementary material for: The Utilization of Tunable Transducer Elements Formed by the Manipulation of Magnetic Beads with Different Sizes via Optically Induced Dielectrophoresis (ODEP) for High Signal-to-Noise Ratios (SNRs) and Multiplex Fluorescence-Based Biosensing Applications
Source: Biosensors (Basel). 2022 Sep 14;12(9):755. doi: 10.3390/bios12090755 (PMC9496456; doi:10.3390/bios12090755)
Supplement: Supplementary file 1 [file biosensors-12-00755-s001.zip]

Archive with 3 entries (3 files):
- Supplementary Materials.pdf
- Video S1_Construct transducer elements with filtered magnetic beads.avi
- Video S2_Densified transducer elements with 3 different magnetic beads by accumulation pro-cedure.wmv
